# Supplementary material for: Therapeutic Effects of hiPSC-Derived Glial and Neuronal Progenitor Cells-Conditioned Medium in Experimental Ischemic Stroke in Rats
Source: Int J Mol Sci. 2021 Apr 29;22(9):4694. doi: 10.3390/ijms22094694 (PMC8125106; doi:10.3390/ijms22094694)
Supplement: Supplementary file 1 [file ijms-22-04694-s001.zip]

Archive with 1 entries (1 files):
- ijms-1153286-supplementary.xlsx
