# Supplementary material for: Therapeutic Effects of hiPSC-Derived Glial and Neuronal Progenitor Cells-Conditioned Medium in Experimental Ischemic Stroke in Rats
Source: Int J Mol Sci. 2021 Apr 29;22(9):4694. doi: 10.3390/ijms22094694 (PMC8125106; doi:10.3390/ijms22094694)
Supplement: Supplementary file 1 [file ijms-22-04694-s001.zip › ijms-1153286-supplementary.xlsx]

## Sheet: secretome of GPC
P61604	10 kDa heat shock protein, mitochondrial (CH10_HUMAN)
P31946	14-3-3 protein beta/alpha (1433B_HUMAN)
P62258	14-3-3 protein epsilon (1433E_HUMAN)
Q04917	14-3-3 protein eta (1433F_HUMAN)
P61981	14-3-3 protein gamma (1433G_HUMAN)
P27348	14-3-3 protein theta (1433T_HUMAN)
P63104	14-3-3 protein zeta/delta (1433Z_HUMAN)
P10809	60 kDa heat shock protein, mitochondrial (CH60_HUMAN)
Q13510	Acid ceramidase (ASAH1_HUMAN)
O00468	Agrin (AGRIN_HUMAN)
P02765	Alpha-2-HS-glycoprotein (FETUA_HUMAN)
P01023	Alpha-2-macroglobulin (A2MG_HUMAN)
P05067	Amyloid-beta A4 protein (A4_HUMAN)
P07355	Annexin A2 (ANXA2_HUMAN)
P08758	Annexin A5 (ANXA5_HUMAN)
P02649	Apolipoprotein E (APOE_HUMAN)
P98160	Basement membrane-specific heparan sulfate proteoglycan core protein (PGBM_HUMAN)
P61769	Beta-2-microglobulin (B2MG_HUMAN)
P06865	Beta-hexosaminidase subunit alpha (HEXA_HUMAN)
P07686	Beta-hexosaminidase subunit beta (HEXB_HUMAN)
P13497	Bone morphogenetic protein 1 (BMP1_HUMAN)
Q9HB71	Calcyclin-binding protein (CYBP_HUMAN)
P0DP23	Calmodulin-1 (CALM1_HUMAN)
P27797	Calreticulin (CALR_HUMAN)
O94985	Calsyntenin-1 (CSTN1_HUMAN)
Q9H4D0	Calsyntenin-2 (CSTN2_HUMAN)
Q9UI42	Carboxypeptidase A4 (CBPA4_HUMAN)
P16870	Carboxypeptidase E (CBPE_HUMAN)
P07858	Cathepsin B (CATB_HUMAN)
P07339	Cathepsin D (CATD_HUMAN)
Q13740	CD166 antigen (CD166_HUMAN)
P60033	CD81 antigen (CD81_HUMAN)
Q9BWS9	Chitinase domain-containing protein 1 (CHID1_HUMAN)
P36222	Chitinase-3-like protein 1 (CH3L1_HUMAN)
P10909	Clusterin (CLUS_HUMAN)
Q14019	Coactosin-like protein (COTL1_HUMAN)
P23528	Cofilin-1 (COF1_HUMAN)
Q9Y281	Cofilin-2 (COF2_HUMAN)
Q5KU26	Collectin-12 (COL12_HUMAN)
P29279	Connective tissue growth factor (CTGF_HUMAN)
P04080	Cystatin-B (CYTB_HUMAN)
P01034	Cystatin-C (CYTC_HUMAN)
P21291	Cysteine and glycine-rich protein 1 (CSRP1_HUMAN)
P30046	D-dopachrome decarboxylase (DOPD_HUMAN)
P09417	Dihydropteridine reductase (DHPR_HUMAN)
Q14194	Dihydropyrimidinase-related protein 1 (DPYL1_HUMAN)
Q16555	Dihydropyrimidinase-related protein 2 (DPYL2_HUMAN)
Q14195	Dihydropyrimidinase-related protein 3 (DPYL3_HUMAN)
O14672	Disintegrin and metalloproteinase domain-containing protein 10 (ADA10_HUMAN)
O43184	Disintegrin and metalloproteinase domain-containing protein 12 (ADA12_HUMAN)
P78536	Disintegrin and metalloproteinase domain-containing protein 17 (ADA17_HUMAN)
Q9H013	Disintegrin and metalloproteinase domain-containing protein 19 (ADA19_HUMAN)
Q13443	Disintegrin and metalloproteinase domain-containing protein 9 (ADAM9_HUMAN)
Q13561	Dynactin subunit 2 (DCTN2_HUMAN)
O75935	Dynactin subunit 3 (DCTN3_HUMAN)
O75935	Dynactin subunit 3 (DCTN3_HUMAN)
Q14118	Dystroglycan (DAG1_HUMAN)
P14625	Endoplasmin (ENPL_HUMAN)
O15540	Fatty acid-binding protein, brain (FABP7_HUMAN)
P02794	Ferritin heavy chain (FRIH_HUMAN)
P02792	Ferritin light chain (FRIL_HUMAN)
P35555	Fibrillin-1 (FBN1_HUMAN)
P35556	Fibrillin-2 (FBN2_HUMAN)
P23142	Fibulin-1 (FBLN1_HUMAN)
Q12841	Follistatin-related protein 1 (FSTL1_HUMAN)
P09382	Galectin-1 (LEG1_HUMAN)
P17931	Galectin-3 (LEG3_HUMAN)
Q08380	Galectin-3-binding protein (LG3BP_HUMAN)
Q92820	Gamma-glutamyl hydrolase (GGH_HUMAN)
P17900	Ganglioside GM2 activator (SAP3_HUMAN)
P06396	Gelsolin (GELS_HUMAN)
P60983	Glia maturation factor beta (GMFB_HUMAN)
P07093	Glia-derived nexin (GDN_HUMAN)
Q16769	Glutaminyl-peptide cyclotransferase (QPCT_HUMAN)
P78417	Glutathione S-transferase omega-1 (GSTO1_HUMAN)
P09211	Glutathione S-transferase P (GSTP1_HUMAN)
P48637	Glutathione synthetase (GSHB_HUMAN)
P11216	Glycogen phosphorylase, brain form (PYGB_HUMAN)
O60565	Gremlin-1 (GREM1_HUMAN)
Q8NCC3	Group XV phospholipase A2 (PAG15_HUMAN)
Q14393	Growth arrest-specific protein 6 (GAS6_HUMAN)
P62993	Growth factor receptor-bound protein 2 (GRB2_HUMAN)
Q99988	Growth/differentiation factor 15 (GDF15_HUMAN)
P34932	Heat shock 70 kDa protein 4 (HSP74_HUMAN)
P11142	Heat shock cognate 71 kDa protein (HSP7C_HUMAN)
Q92598	Heat shock protein 105 kDa (HS105_HUMAN)
P04792	Heat shock protein beta-1 (HSPB1_HUMAN)
P07900	Heat shock protein HSP 90-alpha (HS90A_HUMAN)
P08238	Heat shock protein HSP 90-beta (HS90B_HUMAN)
Q9NRV9	Heme-binding protein 1 (HEBP1_HUMAN)
Q9Y5Z4	Heme-binding protein 2 (HEBP2_HUMAN)
P69905	Hemoglobin subunit alpha (HBA_HUMAN)
P02042	Hemoglobin subunit delta (HBD_HUMAN)
P51858	Hepatoma-derived growth factor (HDGF_HUMAN)
P09429	High mobility group protein B1 (HMGB1_HUMAN)
P50502	Hsc70-interacting protein (F10A1_HUMAN)
Q16543	Hsp90 co-chaperone Cdc37 (CDC37_HUMAN)
P00492	Hypoxanthine-guanine phosphoribosyltransferase (HPRT_HUMAN)
P01857	Immunoglobulin heavy constant gamma 1 (IGHG1_HUMAN)
Q14974	Importin subunit beta-1 (IMB1_HUMAN)
Q6UXH9	Inactive serine protease PAMR1 (PAMR1_HUMAN)
P08476	Inhibin beta A chain (INHBA_HUMAN)
Q15181	Inorganic pyrophosphatase (IPYR_HUMAN)
P18065	Insulin-like growth factor-binding protein 2 (IBP2_HUMAN)
P17936	Insulin-like growth factor-binding protein 3 (IBP3_HUMAN)
P22692	Insulin-like growth factor-binding protein 4 (IBP4_HUMAN)
P24593	Insulin-like growth factor-binding protein 5 (IBP5_HUMAN)
P24592	Insulin-like growth factor-binding protein 6 (IBP6_HUMAN)
Q16270	Insulin-like growth factor-binding protein 7 (IBP7_HUMAN)
Q8WX77	Insulin-like growth factor-binding protein-like 1 (IBPL1_HUMAN)
Q12905	Interleukin enhancer-binding factor 2 (ILF2_HUMAN)
P03956	Interstitial collagenase (MMP1_HUMAN)
Q96CN7	Isochorismatase domain-containing protein 1 (ISOC1_HUMAN)
P02788	Lactotransferrin (TRFL_HUMAN)
Q04760	Lactoylglutathione lyase (LGUL_HUMAN)
P15018	Leukemia inhibitory factor (LIF_HUMAN)
P31025	Lipocalin-1 (LCN1_HUMAN)
P24666	Low molecular weight phosphotyrosine protein phosphatase (PPAC_HUMAN)
P01130	Low-density lipoprotein receptor (LDLR_HUMAN)
P51884	Lumican (LUM_HUMAN)
Q08397	Lysyl oxidase homolog 1 (LOXL1_HUMAN)
Q9Y4K0	Lysyl oxidase homolog 2 (LOXL2_HUMAN)
P14174	Macrophage migration inhibitory factor (MIF_HUMAN)
P40121	Macrophage-capping protein (CAPG_HUMAN)
P50281	Matrix metalloproteinase-14 (MMP14_HUMAN)
P01033	Metalloproteinase inhibitor 1 (TIMP1_HUMAN)
P16035	Metalloproteinase inhibitor 2 (TIMP2_HUMAN)
P21741	Midkine (MK_HUMAN)
P28482	Mitogen-activated protein kinase 1 (MK01_HUMAN)
Q969H8	Myeloid-derived growth factor (MYDGF_HUMAN)
P15586	N-acetylglucosamine-6-sulfatase (GNS_HUMAN)
Q09666	Neuroblast differentiation-associated protein AHNAK (AHNK_HUMAN)
O60462	Neuropilin-2 (NRP2_HUMAN)
Q9P121	Neurotrimin (NTRI_HUMAN)
Q14697	Neutral alpha-glucosidase AB (GANAB_HUMAN)
P14543	Nidogen-1 (NID1_HUMAN)
Q14112	Nidogen-2 (NID2_HUMAN)
P61916	NPC intracellular cholesterol transporter 2 (NPC2_HUMAN)
Q02818	Nucleobindin-1 (NUCB1_HUMAN)
P19338	Nucleolin (NUCL_HUMAN)
P15531	Nucleoside diphosphate kinase A (NDKA_HUMAN)
P22392	Nucleoside diphosphate kinase B (NDKB_HUMAN)
Q9NRN5	Olfactomedin-like protein 3 (OLFL3_HUMAN)
P26022	Pentraxin-related protein PTX3 (PTX3_HUMAN)
P19021	Peptidyl-glycine alpha-amidating monooxygenase (AMD_HUMAN)
P62937	Peptidyl-prolyl cis-trans isomerase A (PPIA_HUMAN)
Q15063	Periostin (POSTN_HUMAN)
Q92626	Peroxidasin homolog (PXDN_HUMAN)
Q06830	Peroxiredoxin-1 (PRDX1_HUMAN)
P32119	Peroxiredoxin-2 (PRDX2_HUMAN)
Q13162	Peroxiredoxin-4 (PRDX4_HUMAN)
P30041	Peroxiredoxin-6 (PRDX6_HUMAN)
P30086	Phosphatidylethanolamine-binding protein 1 (PEBP1_HUMAN)
Q00169	Phosphatidylinositol transfer protein alpha isoform (PIPNA_HUMAN)
P48739	Phosphatidylinositol transfer protein beta isoform (PIPNB_HUMAN)
P36955	Pigment epithelium-derived factor (PEDF_HUMAN)
P05155	Plasma protease C1 inhibitor (IC1_HUMAN)
P05121	Plasminogen activator inhibitor 1 (PAI1_HUMAN)
P68402	Platelet-activating factor acetylhydrolase IB subunit beta (PA1B2_HUMAN)
Q15102	Platelet-activating factor acetylhydrolase IB subunit gamma (PA1B3_HUMAN)
Q9NRA1	Platelet-derived growth factor C (PDGFC_HUMAN)
Q15149	Plectin (PLEC_HUMAN)
P21246	Pleiotrophin (PTN_HUMAN)
Q10471	Polypeptide N-acetylgalactosaminyltransferase 2 (GALT2_HUMAN)
P26599	Polypyrimidine tract-binding protein 1 (PTBP1_HUMAN)
P0CG47	Polyubiquitin-B (UBB_HUMAN)
P07737	Profilin-1 (PROF1_HUMAN)
P35080	Profilin-2 (PROF2_HUMAN)
Q8WUM4	Programmed cell death 6-interacting protein (PDC6I_HUMAN)
O14737	Programmed cell death protein 5 (PDCD5_HUMAN)
P12004	Proliferating cell nuclear antigen (PCNA_HUMAN)
Q32P28	Prolyl 3-hydroxylase 1 (P3H1_HUMAN)
Q12884	Prolyl endopeptidase FAP (SEPR_HUMAN)
P07602	Prosaposin (SAP_HUMAN)
P41222	Prostaglandin-H2 D-isomerase (PTGDS_HUMAN)
Q96IU4	Protein ABHD14B (ABHEB_HUMAN)
O00622	Protein CYR61 (CYR61_HUMAN)
P07237	Protein disulfide-isomerase (PDIA1_HUMAN)
Q92520	Protein FAM3C (FAM3C_HUMAN)
Q9NUQ9	Protein FAM49B (FA49B_HUMAN)
Q96C90	Protein phosphatase 1 regulatory subunit 14B (PP14B_HUMAN)
Q15435	Protein phosphatase 1 regulatory subunit 7 (PP1R7_HUMAN)
P31949	Protein S100-A11 (S10AB_HUMAN)
Q96FQ6	Protein S100-A16 (S10AG_HUMAN)
P22061	Protein-L-isoaspartate(D-aspartate) O-methyltransferase (PIMT_HUMAN)
P28300	Protein-lysine 6-oxidase (LYOX_HUMAN)
P55786	Puromycin-sensitive aminopeptidase (PSA_HUMAN)
P50395	Rab GDP dissociation inhibitor beta (GDIB_HUMAN)
P35241	Radixin (RADI_HUMAN)
Q15404	Ras suppressor protein 1 (RSU1_HUMAN)
P15153	Ras-related C3 botulinum toxin substrate 2 (RAC2_HUMAN)
P62491	Ras-related protein Rab-11A (RB11A_HUMAN)
Q15907	Ras-related protein Rab-11B (RB11B_HUMAN)
P62820	Ras-related protein Rab-1A (RAB1A_HUMAN)
Q9H0U4	Ras-related protein Rab-1B (RAB1B_HUMAN)
P52565	Rho GDP-dissociation inhibitor 1 (GDIR1_HUMAN)
Q07960	Rho GTPase-activating protein 1 (RHG01_HUMAN)
P08134	Rho-related GTP-binding protein RhoC (RHOC_HUMAN)
P13489	Ribonuclease inhibitor (RINI_HUMAN)
Q8N474	Secreted frizzled-related protein 1 (SFRP1_HUMAN)
P02787	Serotransferrin (TRFE_HUMAN)
P35237	Serpin B6 (SPB6_HUMAN)
P50454	Serpin H1 (SERPH_HUMAN)
O75368	SH3 domain-binding glutamic acid-rich-like protein (SH3L1_HUMAN)
Q9H299	SH3 domain-binding glutamic acid-rich-like protein 3 (SH3L3_HUMAN)
Q8WVQ1	Soluble calcium-activated nucleotidase 1 (CANT1_HUMAN)
P30626	Sorcin (SORCN_HUMAN)
O60493	Sorting nexin-3 (SNX3_HUMAN)
P09486	SPARC (SPRC_HUMAN)
Q9BUD6	Spondin-2 (SPON2_HUMAN)
P52823	Stanniocalcin-1 (STC1_HUMAN)
O76061	Stanniocalcin-2 (STC2_HUMAN)
P16949	Stathmin (STMN1_HUMAN)
O00391	Sulfhydryl oxidase 1 (QSOX1_HUMAN)
P00441	Superoxide dismutase [Cu-Zn] (SODC_HUMAN)
O00560	Syntenin-1 (SDCB1_HUMAN)
Q9Y490	Talin-1 (TLN1_HUMAN)
O14907	Tax1-binding protein 3 (TX1B3_HUMAN)
P78371	T-complex protein 1 subunit beta (TCPB_HUMAN)
P05452	Tetranectin (TETN_HUMAN)
P10599	Thioredoxin (THIO_HUMAN)
Q9BRA2	Thioredoxin domain-containing protein 17 (TXD17_HUMAN)
Q8NBS9	Thioredoxin domain-containing protein 5 (TXND5_HUMAN)
P07996	Thrombospondin-1 (TSP1_HUMAN)
P35442	Thrombospondin-2 (TSP2_HUMAN)
P04216	Thy-1 membrane glycoprotein (THY1_HUMAN)
Q9H0E2	Toll-interacting protein (TOLIP_HUMAN)
P61812	Transforming growth factor beta-2 (TGFB2_HUMAN)
Q15582	Transforming growth factor-beta-induced protein ig-h3 (BGH3_HUMAN)
P37802	Transgelin-2 (TAGL2_HUMAN)
P55072	Transitional endoplasmic reticulum ATPase (TERA_HUMAN)
P13693	Translationally-controlled tumor protein (TCTP_HUMAN)
P60174	Triosephosphate isomerase (TPIS_HUMAN)
Q6IBS0	Twinfilin-2 (TWF2_HUMAN)
Q5VY80	UL16-binding protein 6 (ULBP6_HUMAN)
P00749	Urokinase-type plasminogen activator (UROK_HUMAN)
P19320	Vascular cell adhesion protein 1 (VCAM1_HUMAN)
Q6EMK4	Vasorin (VASN_HUMAN)
P18206	Vinculin (VINC_HUMAN)
P02774	Vitamin D-binding protein (VTDB_HUMAN)
O75348	V-type proton ATPase subunit G 1 (VATG1_HUMAN)
Q15904	V-type proton ATPase subunit S1 (VAS1_HUMAN)
O75083	WD repeat-containing protein 1 (WDR1_HUMAN)

## Sheet: secretome of NPC
P31946	14-3-3 protein beta/alpha (1433B_HUMAN)
P62258	14-3-3 protein epsilon (1433E_HUMAN)
Q04917	14-3-3 protein eta (1433F_HUMAN)
P61981	14-3-3 protein gamma (1433G_HUMAN)
P27348	14-3-3 protein theta (1433T_HUMAN)
P63104	14-3-3 protein zeta/delta (1433Z_HUMAN)
Q13442	28 kDa heat- and acid-stable phosphoprotein (HAP28_HUMAN)
O43598	2'-deoxynucleoside 5'-phosphate N-hydrolase 1 (DNPH1_HUMAN)
P10809	60 kDa heat shock protein, mitochondrial (CH60_HUMAN)
O15072	A disintegrin and metalloproteinase with thrombospondin motifs 3 (ATS3_HUMAN)
Q13510	Acid ceramidase (ASAH1_HUMAN)
P00813	Adenosine deaminase (ADA_HUMAN)
P30520	Adenylosuccinate synthetase isozyme 2 (PURA2_HUMAN)
O43488	Aflatoxin B1 aldehyde reductase member 2 (ARK72_HUMAN)
O00468	Agrin (AGRIN_HUMAN)
P15121	Aldose reductase (ALDR_HUMAN)
P26572	Alpha-1,3-mannosyl-glycoprotein 2-beta-N-acetylglucosaminyltransferase (MGAT1_HUMAN)
P01023	Alpha-2-macroglobulin (A2MG_HUMAN)
P49419	Alpha-aminoadipic semialdehyde dehydrogenase (AL7A1_HUMAN)
P61163	Alpha-centractin (ACTZ_HUMAN)
P06280	Alpha-galactosidase A (AGAL_HUMAN)
P05067	Amyloid-beta A4 protein (A4_HUMAN)
P51693	Amyloid-like protein 1 (APLP1_HUMAN)
P04083	Annexin A1 (ANXA1_HUMAN)
P07355	Annexin A2 (ANXA2_HUMAN)
P08758	Annexin A5 (ANXA5_HUMAN)
P01008	Antithrombin-III (ANT3_HUMAN)
P02647	Apolipoprotein A-I (APOA1_HUMAN)
P02649	Apolipoprotein E (APOE_HUMAN)
Q9UBB4	Ataxin-10 (ATX10_HUMAN)
P98160	Basement membrane-specific heparan sulfate proteoglycan core protein (PGBM_HUMAN)
P35613	Basigin (BASI_HUMAN)
Q8NES3	Beta-1,3-N-acetylglucosaminyltransferase lunatic fringe (LFNG_HUMAN)
P15291	Beta-1,4-galactosyltransferase 1 (B4GT1_HUMAN)
O43505	Beta-1,4-glucuronyltransferase 1 (B4GA1_HUMAN)
P61769	Beta-2-microglobulin (B2MG_HUMAN)
P06865	Beta-hexosaminidase subunit alpha (HEXA_HUMAN)
P07686	Beta-hexosaminidase subunit beta (HEXB_HUMAN)
Q13867	Bleomycin hydrolase (BLMH_HUMAN)
A6NE02	BTB/POZ domain-containing protein 17 (BTBDH_HUMAN)
O75973	C1q-related factor (C1QRF_HUMAN)
P0DP23	Calmodulin-1 (CALM1_HUMAN)
P07384	Calpain-1 catalytic subunit (CAN1_HUMAN)
P27797	Calreticulin (CALR_HUMAN)
P00918	Carbonic anhydrase 2 (CAH2_HUMAN)
O75493	Carbonic anhydrase-related protein 11 (CAH11_HUMAN)
P16870	Carboxypeptidase E (CBPE_HUMAN)
P04040	Catalase (CATA_HUMAN)
P07858	Cathepsin B (CATB_HUMAN)
P07339	Cathepsin D (CATD_HUMAN)
Q13740	CD166 antigen (CD166_HUMAN)
P08962	CD63 antigen (CD63_HUMAN)
P60033	CD81 antigen (CD81_HUMAN)
O75503	Ceroid-lipofuscinosis neuronal protein 5 (CLN5_HUMAN)
Q9BWS9	Chitinase domain-containing protein 1 (CHID1_HUMAN)
P06276	Cholinesterase (CHLE_HUMAN)
P10909	Clusterin (CLUS_HUMAN)
Q14019	Coactosin-like protein (COTL1_HUMAN)
P23528	Cofilin-1 (COF1_HUMAN)
P29279	Connective tissue growth factor (CTGF_HUMAN)
P12277	Creatine kinase B-type (KCRB_HUMAN)
P04080	Cystatin-B (CYTB_HUMAN)
P01034	Cystatin-C (CYTC_HUMAN)
Q9H336	Cysteine-rich secretory protein LCCL domain-containing 1 (CRLD1_HUMAN)
O43175	D-3-phosphoglycerate dehydrogenase (SERA_HUMAN)
Q9UBP4	Dickkopf-related protein 3 (DKK3_HUMAN)
P09417	Dihydropteridine reductase (DHPR_HUMAN)
Q16555	Dihydropyrimidinase-related protein 2 (DPYL2_HUMAN)
Q14195	Dihydropyrimidinase-related protein 3 (DPYL3_HUMAN)
Q9BPU6	Dihydropyrimidinase-related protein 5 (DPYL5_HUMAN)
O43184	Disintegrin and metalloproteinase domain-containing protein 12 (ADA12_HUMAN)
Q13443	Disintegrin and metalloproteinase domain-containing protein 9 (ADAM9_HUMAN)
O75937	DnaJ homolog subfamily C member 8 (DNJC8_HUMAN)
Q13561	Dynactin subunit 2 (DCTN2_HUMAN)
Q14118	Dystroglycan (DAG1_HUMAN)
Q13822	Ectonucleotide pyrophosphatase/phosphodiesterase family member 2 (ENPP2_HUMAN)
Q99961	Endophilin-A2 (SH3G1_HUMAN)
P14625	Endoplasmin (ENPL_HUMAN)
Q9Y5X9	Endothelial lipase (LIPE_HUMAN)
P98172	Ephrin-B1 (EFNB1_HUMAN)
Q9UBQ6	Exostosin-like 2 (EXTL2_HUMAN)
Q8IWU6	Extracellular sulfatase Sulf-1 (SULF1_HUMAN)
Q8IWU5	Extracellular sulfatase Sulf-2 (SULF2_HUMAN)
P15311	Ezrin (EZRI_HUMAN)
Q01469	Fatty acid-binding protein 5 (FABP5_HUMAN)
O15540	Fatty acid-binding protein, brain (FABP7_HUMAN)
P02794	Ferritin heavy chain (FRIH_HUMAN)
P35555	Fibrillin-1 (FBN1_HUMAN)
P35556	Fibrillin-2 (FBN2_HUMAN)
O60258	Fibroblast growth factor 17 (FGF17_HUMAN)
O95750	Fibroblast growth factor 19 (FGF19_HUMAN)
P55075	Fibroblast growth factor 8 (FGF8_HUMAN)
Q12841	Follistatin-related protein 1 (FSTL1_HUMAN)
O94766	Galactosylgalactosylxylosylprotein 3-beta-glucuronosyltransferase 3 (B3GA3_HUMAN)
P09382	Galectin-1 (LEG1_HUMAN)
P17931	Galectin-3 (LEG3_HUMAN)
Q08380	Galectin-3-binding protein (LG3BP_HUMAN)
Q92820	Gamma-glutamyl hydrolase (GGH_HUMAN)
P17900	Ganglioside GM2 activator (SAP3_HUMAN)
P06396	Gelsolin (GELS_HUMAN)
P60983	Glia maturation factor beta (GMFB_HUMAN)
P07093	Glia-derived nexin (GDN_HUMAN)
P78417	Glutathione S-transferase omega-1 (GSTO1_HUMAN)
P09211	Glutathione S-transferase P (GSTP1_HUMAN)
P30711	Glutathione S-transferase theta-1 (GSTT1_HUMAN)
P48637	Glutathione synthetase (GSHB_HUMAN)
A6NDG6	Glycerol-3-phosphate phosphatase (PGP_HUMAN)
P11216	Glycogen phosphorylase, brain form (PYGB_HUMAN)
Q9UBQ7	Glyoxylate reductase/hydroxypyruvate reductase (GRHPR_HUMAN)
P35052	Glypican-1 (GPC1_HUMAN)
Q8N158	Glypican-2 (GPC2_HUMAN)
O75487	Glypican-4 (GPC4_HUMAN)
Q9Y625	Glypican-6 (GPC6_HUMAN)
Q8NCC3	Group XV phospholipase A2 (PAG15_HUMAN)
P62993	Growth factor receptor-bound protein 2 (GRB2_HUMAN)
O95390	Growth/differentiation factor 11 (GDF11_HUMAN)
P01111	GTPase NRas (RASN_HUMAN)
Q9H0R4	Haloacid dehalogenase-like hydrolase domain-containing protein 2 (HDHD2_HUMAN)
P48723	Heat shock 70 kDa protein 13 (HSP13_HUMAN)
P11142	Heat shock cognate 71 kDa protein (HSP7C_HUMAN)
P04792	Heat shock protein beta-1 (HSPB1_HUMAN)
P07900	Heat shock protein HSP 90-alpha (HS90A_HUMAN)
P08238	Heat shock protein HSP 90-beta (HS90B_HUMAN)
P51858	Hepatoma-derived growth factor (HDGF_HUMAN)
P09429	High mobility group protein B1 (HMGB1_HUMAN)
P26583	High mobility group protein B2 (HMGB2_HUMAN)
P50502	Hsc70-interacting protein (F10A1_HUMAN)
Q16543	Hsp90 co-chaperone Cdc37 (CDC37_HUMAN)
P01857	Immunoglobulin heavy constant gamma 1 (IGHG1_HUMAN)
P01834	Immunoglobulin kappa constant (IGKC_HUMAN)
O14498	Immunoglobulin superfamily containing leucine-rich repeat protein (ISLR_HUMAN)
Q14974	Importin subunit beta-1 (IMB1_HUMAN)
Q15181	Inorganic pyrophosphatase (IPYR_HUMAN)
P18065	Insulin-like growth factor-binding protein 2 (IBP2_HUMAN)
P17936	Insulin-like growth factor-binding protein 3 (IBP3_HUMAN)
P22692	Insulin-like growth factor-binding protein 4 (IBP4_HUMAN)
P24593	Insulin-like growth factor-binding protein 5 (IBP5_HUMAN)
Q16270	Insulin-like growth factor-binding protein 7 (IBP7_HUMAN)
Q8WX77	Insulin-like growth factor-binding protein-like 1 (IBPL1_HUMAN)
Q12905	Interleukin enhancer-binding factor 2 (ILF2_HUMAN)
Q12906	Interleukin enhancer-binding factor 3 (ILF3_HUMAN)
Q08431	Lactadherin (MFGM_HUMAN)
Q04760	Lactoylglutathione lyase (LGUL_HUMAN)
Q9Y2S2	Lambda-crystallin homolog (CRYL1_HUMAN)
Q9NRN7	L-aminoadipate-semialdehyde dehydrogenase-phosphopantetheinyl transferase (ADPPT_HUMAN)
O00292	Left-right determination factor 2 (LFTY2_HUMAN)
Q8N6Y2	Leucine-rich repeat-containing protein 17 (LRC17_HUMAN)
P06858	Lipoprotein lipase (LIPL_HUMAN)
P24666	Low molecular weight phosphotyrosine protein phosphatase (PPAC_HUMAN)
P51884	Lumican (LUM_HUMAN)
P14174	Macrophage migration inhibitory factor (MIF_HUMAN)
P40121	Macrophage-capping protein (CAPG_HUMAN)
P01033	Metalloproteinase inhibitor 1 (TIMP1_HUMAN)
P16035	Metalloproteinase inhibitor 2 (TIMP2_HUMAN)
Q641Q3	Meteorin-like protein (METRL_HUMAN)
Q9NZL9	Methionine adenosyltransferase 2 subunit beta (MAT2B_HUMAN)
P21741	Midkine (MK_HUMAN)
P28482	Mitogen-activated protein kinase 1 (MK01_HUMAN)
P26038	Moesin (MOES_HUMAN)
P22234	Multifunctional protein ADE2 (PUR6_HUMAN)
Q9UJ70	N-acetyl-D-glucosamine kinase (NAGK_HUMAN)
Q9UJJ9	N-acetylglucosamine-1-phosphotransferase subunit gamma (GNPTG_HUMAN)
Q8NCW5	NAD(P)H-hydrate epimerase (NNRE_HUMAN)
Q92692	Nectin-2 (NECT2_HUMAN)
O95631	Netrin-1 (NET1_HUMAN)
P47972	Neuronal pentraxin-2 (NPTX2_HUMAN)
O14786	Neuropilin-1 (NRP1_HUMAN)
O60462	Neuropilin-2 (NRP2_HUMAN)
O15240	Neurosecretory protein VGF (VGF_HUMAN)
Q99574	Neuroserpin (NEUS_HUMAN)
P43490	Nicotinamide phosphoribosyltransferase (NAMPT_HUMAN)
Q15274	Nicotinate-nucleotide pyrophosphorylase [carboxylating] (NADC_HUMAN)
P61916	NPC intracellular cholesterol transporter 2 (NPC2_HUMAN)
Q02818	Nucleobindin-1 (NUCB1_HUMAN)
P80303	Nucleobindin-2 (NUCB2_HUMAN)
P19338	Nucleolin (NUCL_HUMAN)
P15531	Nucleoside diphosphate kinase A (NDKA_HUMAN)
P22392	Nucleoside diphosphate kinase B (NDKB_HUMAN)
Q68BL7	Olfactomedin-like protein 2A (OLM2A_HUMAN)
Q9NQR4	Omega-amidase NIT2 (NIT2_HUMAN)
P10451	Osteopontin (OSTP_HUMAN)
P50897	Palmitoyl-protein thioesterase 1 (PPT1_HUMAN)
P26022	Pentraxin-related protein PTX3 (PTX3_HUMAN)
O43692	Peptidase inhibitor 15 (PI15_HUMAN)
P19021	Peptidyl-glycine alpha-amidating monooxygenase (AMD_HUMAN)
P62937	Peptidyl-prolyl cis-trans isomerase A (PPIA_HUMAN)
P23284	Peptidyl-prolyl cis-trans isomerase B (PPIB_HUMAN)
Q15063	Periostin (POSTN_HUMAN)
Q92626	Peroxidasin homolog (PXDN_HUMAN)
Q06830	Peroxiredoxin-1 (PRDX1_HUMAN)
P32119	Peroxiredoxin-2 (PRDX2_HUMAN)
P30041	Peroxiredoxin-6 (PRDX6_HUMAN)
P30086	Phosphatidylethanolamine-binding protein 1 (PEBP1_HUMAN)
P48739	Phosphatidylinositol transfer protein beta isoform (PIPNB_HUMAN)
P36955	Pigment epithelium-derived factor (PEDF_HUMAN)
Q9BTY2	Plasma alpha-L-fucosidase (FUCO2_HUMAN)
P05155	Plasma protease C1 inhibitor (IC1_HUMAN)
P05154	Plasma serine protease inhibitor (IPSP_HUMAN)
P05121	Plasminogen activator inhibitor 1 (PAI1_HUMAN)
P43034	Platelet-activating factor acetylhydrolase IB subunit alpha (LIS1_HUMAN)
P68402	Platelet-activating factor acetylhydrolase IB subunit beta (PA1B2_HUMAN)
Q15102	Platelet-activating factor acetylhydrolase IB subunit gamma (PA1B3_HUMAN)
Q9NRA1	Platelet-derived growth factor C (PDGFC_HUMAN)
Q9GZP0	Platelet-derived growth factor D (PDGFD_HUMAN)
Q15149	Plectin (PLEC_HUMAN)
P21246	Pleiotrophin (PTN_HUMAN)
Q10471	Polypeptide N-acetylgalactosaminyltransferase 2 (GALT2_HUMAN)
P26599	Polypyrimidine tract-binding protein 1 (PTBP1_HUMAN)
P0CG47	Polyubiquitin-B (UBB_HUMAN)
P07737	Profilin-1 (PROF1_HUMAN)
O75340	Programmed cell death protein 6 (PDCD6_HUMAN)
P12004	Proliferating cell nuclear antigen (PCNA_HUMAN)
Q9UQ80	Proliferation-associated protein 2G4 (PA2G4_HUMAN)
Q14914	Prostaglandin reductase 1 (PTGR1_HUMAN)
P41222	Prostaglandin-H2 D-isomerase (PTGDS_HUMAN)
O00622	Protein CYR61 (CYR61_HUMAN)
P80370	Protein delta homolog 1 (DLK1_HUMAN)
P07237	Protein disulfide-isomerase (PDIA1_HUMAN)
P30101	Protein disulfide-isomerase A3 (PDIA3_HUMAN)
Q15084	Protein disulfide-isomerase A6 (PDIA6_HUMAN)
Q92520	Protein FAM3C (FAM3C_HUMAN)
Q9NUQ9	Protein FAM49B (FA49B_HUMAN)
Q99435	Protein kinase C-binding protein NELL2 (NELL2_HUMAN)
Q15435	Protein phosphatase 1 regulatory subunit 7 (PP1R7_HUMAN)
P41221	Protein Wnt-5a (WNT5A_HUMAN)
P22061	Protein-L-isoaspartate(D-aspartate) O-methyltransferase (PIMT_HUMAN)
P55786	Puromycin-sensitive aminopeptidase (PSA_HUMAN)
O00764	Pyridoxal kinase (PDXK_HUMAN)
Q08257	Quinone oxidoreductase (QOR_HUMAN)
P50395	Rab GDP dissociation inhibitor beta (GDIB_HUMAN)
P35241	Radixin (RADI_HUMAN)
Q15404	Ras suppressor protein 1 (RSU1_HUMAN)
P62491	Ras-related protein Rab-11A (RB11A_HUMAN)
P51153	Ras-related protein Rab-13 (RAB13_HUMAN)
P62820	Ras-related protein Rab-1A (RAB1A_HUMAN)
Q9H0U4	Ras-related protein Rab-1B (RAB1B_HUMAN)
P20339	Ras-related protein Rab-5A (RAB5A_HUMAN)
P61224	Ras-related protein Rap-1b (RAP1B_HUMAN)
P63244	Receptor of activated protein C kinase 1 (RACK1_HUMAN)
P23471	Receptor-type tyrosine-protein phosphatase zeta (PTPRZ_HUMAN)
O75787	Renin receptor (RENR_HUMAN)
P52565	Rho GDP-dissociation inhibitor 1 (GDIR1_HUMAN)
Q07960	Rho GTPase-activating protein 1 (RHG01_HUMAN)
P13489	Ribonuclease inhibitor (RINI_HUMAN)
Q9Y265	RuvB-like 1 (RUVB1_HUMAN)
Q9Y230	RuvB-like 2 (RUVB2_HUMAN)
Q8N474	Secreted frizzled-related protein 1 (SFRP1_HUMAN)
Q96HF1	Secreted frizzled-related protein 2 (SFRP2_HUMAN)
Q92765	Secreted frizzled-related protein 3 (SFRP3_HUMAN)
P13521	Secretogranin-2 (SCG2_HUMAN)
Q8WXD2	Secretogranin-3 (SCG3_HUMAN)
Q99985	Semaphorin-3C (SEM3C_HUMAN)
P02787	Serotransferrin (TRFE_HUMAN)
P35237	Serpin B6 (SPB6_HUMAN)
P50454	Serpin H1 (SERPH_HUMAN)
P10768	S-formylglutathione hydrolase (ESTD_HUMAN)
O75368	SH3 domain-binding glutamic acid-rich-like protein (SH3L1_HUMAN)
Q99519	Sialidase-1 (NEUR1_HUMAN)
O94813	Slit homolog 2 protein (SLIT2_HUMAN)
Q8WVQ1	Soluble calcium-activated nucleotidase 1 (CANT1_HUMAN)
P30626	Sorcin (SORCN_HUMAN)
P09486	SPARC (SPRC_HUMAN)
Q14515	SPARC-like protein 1 (SPRL1_HUMAN)
Q9H4F8	SPARC-related modular calcium-binding protein 1 (SMOC1_HUMAN)
P52788	Spermine synthase (SPSY_HUMAN)
P52823	Stanniocalcin-1 (STC1_HUMAN)
P16949	Stathmin (STMN1_HUMAN)
O00391	Sulfhydryl oxidase 1 (QSOX1_HUMAN)
P00441	Superoxide dismutase [Cu-Zn] (SODC_HUMAN)
O15400	Syntaxin-7 (STX7_HUMAN)
O00560	Syntenin-1 (SDCB1_HUMAN)
Q9Y490	Talin-1 (TLN1_HUMAN)
P17987	T-complex protein 1 subunit alpha (TCPA_HUMAN)
P78371	T-complex protein 1 subunit beta (TCPB_HUMAN)
P50991	T-complex protein 1 subunit delta (TCPD_HUMAN)
P48643	T-complex protein 1 subunit epsilon (TCPE_HUMAN)
Q99832	T-complex protein 1 subunit eta (TCPH_HUMAN)
P50990	T-complex protein 1 subunit theta (TCPQ_HUMAN)
P40227	T-complex protein 1 subunit zeta (TCPZ_HUMAN)
P10599	Thioredoxin (THIO_HUMAN)
Q9BRA2	Thioredoxin domain-containing protein 17 (TXD17_HUMAN)
P07996	Thrombospondin-1 (TSP1_HUMAN)
P10646	Tissue factor pathway inhibitor (TFPI1_HUMAN)
P48307	Tissue factor pathway inhibitor 2 (TFPI2_HUMAN)
P20062	Transcobalamin-2 (TCO2_HUMAN)
Q15582	Transforming growth factor-beta-induced protein ig-h3 (BGH3_HUMAN)
P61586	Transforming protein RhoA (RHOA_HUMAN)
P37802	Transgelin-2 (TAGL2_HUMAN)
P55072	Transitional endoplasmic reticulum ATPase (TERA_HUMAN)
P29401	Transketolase (TKT_HUMAN)
P13693	Translationally-controlled tumor protein (TCTP_HUMAN)
P22102	Trifunctional purine biosynthetic protein adenosine-3 (PUR2_HUMAN)
P60174	Triosephosphate isomerase (TPIS_HUMAN)
Q99816	Tumor susceptibility gene 101 protein (TS101_HUMAN)
Q12792	Twinfilin-1 (TWF1_HUMAN)
Q9GZX9	Twisted gastrulation protein homolog 1 (TWSG1_HUMAN)
P19320	Vascular cell adhesion protein 1 (VCAM1_HUMAN)
Q6EMK4	Vasorin (VASN_HUMAN)
P13611	Versican core protein (CSPG2_HUMAN)
P18206	Vinculin (VINC_HUMAN)
P07225	Vitamin K-dependent protein S (PROS_HUMAN)
P21281	V-type proton ATPase subunit B, brain isoform (VATB2_HUMAN)
Q15904	V-type proton ATPase subunit S1 (VAS1_HUMAN)
P12955	Xaa-Pro dipeptidase (PEPD_HUMAN)
